# Supplementary material for: A Genetic Screen for Fission Yeast Gene Deletion Mutants Exhibiting Hypersensitivity to Latrunculin A
Source: G3 (Bethesda). 2016 Jul 27;6(10):3399–408. doi: 10.1534/g3.116.032664 (PMC5068959; doi:10.1534/g3.116.032664)
Supplement: Supplemental Material [file supp_g3.116.032664_FileS1.xlsx]

## Sheet: Primary Screen Hits
Ver4.0 position	Systemic ID	Gene description	Trial #1	Trial #2	Trial #3	Confidence
V4-P03-08	SPAC15A10.08	alpha-actinin	Y	Y	Y	High	Y = scored as hit
V4-P03-31	SPAC167.01	serine/threonine protein kinase Ppk4/ sensor for unfolded proteins in the ER (predicted)	Y	Y	Y	High	n = not scored as hit
V4-P04-07	SPAC17A5.14	exonuclease II Exo2	Y	Y	Y	High
V4-P05-06	SPAC19A8.04	C-22 sterol desaturase Erg5	Y	Y	Y	High
V4-P10-07	SPAC3H8.08c	transcription factor (predicted)	Y	Y	Y	High
V4-P10-55	SPAC4G9.14	mitochondrial Mvp17/PMP22 family protein 2 (predicted)	Y	Y	Y	High
V4-P10-88	SPAC57A7.04c	mRNA export shuttling protein	Y	Y	Y	High
V4-P11-33	SPAC630.14c	transcriptional corepressor Tup12	Y	Y	Y	High
V4-P11-35	SPAC631.01c	F-actin capping protein beta subunit (predicted)	Y	Y	Y	High
V4-P11-61	SPAC688.11	Huntingtin-interacting protein homolog	Y	Y	Y	High
V4-P11-91	SPAC6F6.01	calcium channel Cch1	Y	Y	Y	High
V4-P12-62	SPAC869.11	cationic amino acid transporter Cat1	Y	Y	Y	High
V4-P12-92	SPAC9.02c	polyamine N-acetyltransferase (predicted)	Y	Y	Y	High
V4-P14-39	SPBC106.10	cAMP-dependent protein kinase catalytic subunit Pka1	Y	Y	Y	High
V4-P14-79	SPBC11C11.02	contractile ring protein Imp2	Y	Y	Y	High
V4-P15-06	SPBC1289.10c	transcription factor (predicted)	Y	Y	Y	High
V4-P17-95	SPBC19C7.01	Mago binding protein homolog (predicted)	Y	Y	Y	High
V4-P18-42	SPBC215.04	heterotrimeric G protein gamma subunit Git11	Y	Y	Y	High
V4-P19-56	SPBC28F2.10c	SAGA complex subunit Ngg1	Y	Y	Y	High
V4-P21-30	SPBC3D6.02	But2 family protein But2	Y	Y	Y	High
V4-P21-89	SPBC4F6.06	microtubule affinity-regulating kinase Kin1	Y	Y	Y	High
V4-P23-80	SPBP16F5.03c	SAGA complex phosphatidylinositol kinase-related protein Tra1	Y	Y	Y	High
V4-P24-73	SPCC1020.07	haloacid dehalogenase-like hydrolase	Y	Y	Y	High
V4-P26-22	SPCC1753.02c	G-protein coupled receptor Git3	Y	Y	Y	High
V4-P27-53	SPCC4F11.03c	sequence orphan	Y	Y	Y	High
V4-P28-17	SPCC645.08c	RNA-binding protein Snd1	Y	Y	Y	High
V4-P28-36	SPCC70.06	nuclear export factor (predicted)	Y	Y	Y	High
V4-P28-80	SPCC794.08	HEAT repeat protein, involved in localization to plasma membrane (predicted)	Y	Y	Y	High
V4-P29-87	SPAC16C9.06c	ATP-dependent RNA helicase Upf1	Y	Y	Y	High
V4-P31-43	SPAC3C7.07c	arginine-tRNA protein transferase (predicted)	Y	Y	Y	High
V4-P32-73	SPBC13G1.03c	peroxisomal docking protein Pex14	Y	Y	Y	High
V4-P33-92	SPBC32H8.07	heterotrimeric G protein beta subunit Git5	Y	Y	Y	High
V4-P34-55	SPBC651.11c	AP-3 adaptor complex subunit Apm3 (predicted)	Y	Y	Y	High
V4-P34-68	SPBC725.10	tspO homolog/ peripheral benzodiazepine receptor homolog, involved in the transport cytoplas/mitochondrial of haem (predicted)	Y	Y	Y	High
V4-P35-38	SPCC162.10	serine/threonine protein kinase Ppk33 (predicted)	Y	Y	Y	High
V4-P35-79	SPCC285.09c	cAMP-specific phosphodiesterase Cgs2	Y	Y	Y	High
V4-P35-81	SPCC297.05	diacylglycerol binding protein (predicted)	Y	Y	Y	High
V4-P36-57	SPCC794.03	amino acid permease (predicted)	Y	Y	Y	High
V4-P01-96	SPAC12B10.07	F-actin capping protein alpha subunit	Y	n	Y	Medium
V4-P02-28	SPAC13C5.04	amidotransferase (predicted)	n	Y	Y	Medium
V4-P02-67	SPAC144.06	AP-3 adaptor complex subunit Apl5 (predicted)	Y	n	Y	Medium
V4-P04-90	SPAC1952.05	SAGA complex histone acetyltransferase catalytic subunit Gcn5	Y	n	Y	Medium
V4-P05-13	SPAC19B12.10	human AMSH/STAMBP protein homolog, ubiquitin specific-protease	n	Y	Y	Medium
V4-P05-19	SPAC19E9.02	serine/threonine protein kinase, NIMA related Fin1	Y	n	Y	Medium
V4-P05-54	SPAC1D4.03c	autophagy associated protein Aut12 (predicted)	Y	n	Y	Medium
V4-P06-29	SPAC227.10	prefoldin subunit 2 (predicted)	Y	n	Y	Medium
V4-P06-37	SPAC22A12.04c	40S ribosomal protein S15a (predicted)	Y	n	Y	Medium
V4-P06-45	SPAC22E12.11c	histone lysine methyltransferase Set3	Y	n	Y	Medium
V4-P06-84	SPAC23A1.11	60S ribosomal protein L13/L16 (predicted)	n	Y	Y	Medium
V4-P07-26	SPAC23H3.13c	heterotrimeric G protein alpha-2 subunit Gpa2	Y	n	Y	Medium
V4-P07-36	SPAC24B11.12c	P-type ATPase (predicted)	Y	n	Y	Medium
V4-P07-75	SPAC26A3.04	60S ribosomal protein L20 (predicted)	Y	Y	n	Medium
V4-P07-76	SPAC26A3.06	rRNA (guanine) methyltransferase (predicted)	Y	n	Y	Medium
V4-P07-81	SPAC26A3.16	UBA domain protein Dph1	Y	n	Y	Medium
V4-P07-84	SPAC26F1.04c	enoyl-[acyl-carrier protein] reductase (predicted)	Y	n	Y	Medium
V4-P08-10	SPAC27E2.03c	GTP binding protein (predicted)	n	Y	Y	Medium
V4-P08-25	SPAC29A4.20	elongator complex, histone acetyltransferase subunit Elp3 (predicted)	Y	n	Y	Medium
V4-P08-29	SPAC29B12.08	sequence orphan	Y	n	Y	Medium
V4-P08-75	SPAC30.02c	elongator complex associated protein Kti2 (predicted)	Y	n	Y	Medium
V4-P08-85	SPAC30D11.05	AP-3 adaptor complex subunit Aps3 (predicted)	Y	n	Y	Medium
V4-P08-96	SPAC31A2.16	RhoGEF Gef2	Y	n	Y	Medium
V4-P09-12	SPAC31G5.19	ATPase with bromodomain protein (predicted)	Y	n	Y	Medium
V4-P09-15	SPAC323.04	mitochondrial ATPase (predicted)	n	Y	Y	Medium
V4-P09-22	SPAC328.10c	40S ribosomal protein S5 (predicted)	Y	n	Y	Medium
V4-P10-20	SPAC4C5.02c	GTPase Ryh1	Y	n	Y	Medium
V4-P11-95	SPAC6F6.12	autophagy associated protein Atg24 (predicted)	Y	n	Y	Medium
V4-P12-81	SPAC8E11.02c	14-3-3 protein Rad24	Y	n	Y	Medium
V4-P13-19	SPAC959.08	60S ribosomal protein L21 (predicted)	Y	n	Y	Medium
V4-P13-74	SPAPB17E12.03	ubiquitin-protein ligase E3 (predicted)	Y	n	Y	Medium
V4-P13-92	SPAPB1E7.02c	DNA polymerase alpha accessory factor Mcl1	n	Y	Y	Medium
V4-P14-48	SPBC1105.04c	CENP-B homolog	Y	n	Y	Medium
V4-P14-61	SPBC119.08	MAP kinase Pmk1	Y	n	Y	Medium
V4-P14-75	SPBC11B10.07c	CDC50 domain protein, implicated in signal transduction (predicted)	Y	n	Y	Medium
V4-P14-82	SPBC11C11.08	SR family protein Srp1	Y	n	Y	Medium
V4-P14-96	SPBC1271.12	oxysterol binding protein (predicted)	Y	n	Y	Medium
V4-P15-13	SPBC12C2.02c	Rictor homolog, Ste20	Y	n	Y	Medium
V4-P15-67	SPBC14F5.09c	adenylosuccinate lyase Ade8	n	Y	Y	Medium
V4-P15-69	SPBC14F5.13c	vacuolar membrane alkaline phosphatase (predicted)	Y	n	Y	Medium
V4-P15-91	SPBC1604.08c	importin alpha	Y	n	Y	Medium
V4-P16-69	SPBC16H5.08c	ribosome biogenesis ATPase, Arb family ABCF2-like (predicted)	Y	n	Y	Medium
V4-P17-61	SPBC1861.09	serine/threonine protein kinase Ppk22 (predicted)	Y	n	Y	Medium
V4-P17-86	SPBC1921.04c	dubious	Y	n	Y	Medium
V4-P18-19	SPBC19G7.10c	topoisomerase II-associated deadenylation-dependent mRNA-decapping factor (predicted)	Y	n	Y	Medium
V4-P18-86	SPBC23E6.01c	mRNA processing factor (predicted)	Y	Y	n	Medium
V4-P19-53	SPBC28F2.02	mRNA export protein Mep33	Y	n	Y	Medium
V4-P19-65	SPBC29A10.16c	cytochrome b5 (predicted)	n	Y	Y	Medium
V4-P21-04	SPBC36.07	elongator subunit Iki3 (predicted)	Y	n	Y	Medium
V4-P21-48	SPBC3H7.10	elongator complex subunit Elp6 (predicted)	Y	n	Y	Medium
V4-P21-69	SPBC428.06c	histone deacetylase complex subunit Rxt2	Y	n	Y	Medium
V4-P22-43	SPBC609.04	spermine family transmembrane transporter Caf5	Y	n	Y	Medium
V4-P22-47	SPBC646.09c	eIF3e subunit Int6	Y	n	Y	Medium
V4-P23-59	SPBC902.03	Nem1-Spo7 complex regulatory subunit Spo7 (predicted)	Y	n	Y	Medium
V4-P23-67	SPBC947.08c	histone promoter control protein (predicted)	n	Y	Y	Medium
V4-P24-37	SPBP8B7.22	HDEL receptor (predicted)	n	Y	Y	Medium
V4-P24-85	SPCC11E10.06c	elongator complex subunit Elp4 (predicted)	Y	n	Y	Medium
V4-P25-06	SPCC1235.09	Set3 complex subunit Hif2	Y	n	Y	Medium
V4-P25-07	SPCC1235.11	mitochondrial protein, human BRP44L ortholog	Y	Y	n	Medium
V4-P25-73	SPCC14G10.03c	proteasome maturation factor Ump1 (predicted)	Y	n	Y	Medium
V4-P26-83	SPCC24B10.08c	SAGA complex subunit Ada2	Y	Y	n	Medium
V4-P26-85	SPCC24B10.11c	THO complex subunit 7 (predicted)	n	Y	Y	Medium
V4-P27-48	SPCC4B3.15	medial ring protein Mid1	Y	n	Y	Medium
V4-P28-16	SPCC645.07	RhoGEF for Rho1, Rgf1	n	Y	Y	Medium
V4-P28-83	SPCC794.12c	malic enzyme, malate dehydrogenase (oxaloacetate decarboxylating), Mae2	Y	Y	n	Medium
V4-P29-90	SPAC1782.09c	Cdc14-related protein phosphatase Clp1/Flp1	Y	n	Y	Medium
V4-P31-10	SPAC2E1P3.04	copper amine oxidase Cao1	n	Y	Y	Medium
V4-P32-90	SPBC16A3.08c	Stm1 homolog (predicted)	Y	n	Y	Medium
V4-P33-34	SPBC18H10.09	zf-CHY type zinc finger protein	Y	n	Y	Medium
V4-P33-44	SPBC215.02	prefoldin subunit 5 (predicted)	Y	n	Y	Medium
V4-P33-46	SPBC21B10.10	40S ribosomal protein S4 (predicted)	Y	n	Y	Medium
V4-P33-87	SPBC31F10.09c	mediator complex subunit Med10	Y	n	Y	Medium
V4-P34-24	SPBC3H7.03c	2-oxoglutarate dehydrogenase (lipoamide) (e1 component of oxoglutarate dehydrogenase complex) (predicted)	n	Y	Y	Medium
V4-P35-12	SPCC1259.01c	40S ribosomal protein S18 (predicted)	n	Y	Y	Medium
V4-P35-95	SPCC364.03	60S ribosomal protein L17 (predicted)	n	Y	Y	Medium
V4-P36-09	SPCC4B3.08	Lsk1 complex gamma subunit (predicted)	Y	Y	n	Medium
V4-P36-35	SPCC584.11c	Svf1 family protein Svf1	Y	n	Y	Medium
V4-P01-06	SPAC1002.07c	N-acetyltransferase Ats1 (predicted)	n	n	Y	Low
V4-P01-25	SPAC1071.07c	40S ribosomal protein S15 (predicted)	n	Y	n	Low
V4-P01-44	SPAC110.02	cohesin-associated protein Pds5	n	Y	n	Low
V4-P01-50	SPAC1142.07c	vacuolar sorting protein Vps32	n	Y	n	Low
V4-P01-51	SPAC1142.08	fork head transcription factor Fhl1	n	Y	n	Low
V4-P01-77	SPAC11G7.02	HECT-type ubiquitin-protein ligase E3 Pub1	n	n	Y	Low
V4-P02-11	SPAC12G12.12	NST UDP-galactose transporter (predicted)	n	n	Y	Low
V4-P02-15	SPAC139.01c	nuclease, XP-G family (predicted)	n	Y	n	Low
V4-P02-19	SPAC1399.03	uracil permease	n	Y	n	Low
V4-P02-23	SPAC13A11.04c	SAGA complex ubiquitin C-terminal hydrolase Ubp8	n	n	Y	Low
V4-P02-36	SPAC13F5.03c	mitochondrial glycerol dehydrogenase Gld1	n	Y	n	Low
V4-P02-43	SPAC13G6.10c	cell wall protein Asl1, predicted O-glucosyl hydrolase	n	n	Y	Low
V4-P02-54	SPAC13G7.11	mitochondrial respiratory complex assembly protein (predicted)	n	n	Y	Low
V4-P02-55	SPAC13G7.12c	choline kinase (predicted)	n	n	Y	Low
V4-P02-73	SPAC1486.01	manganese superoxide dismutase (predicted)	n	n	Y	Low
V4-P02-85	SPAC14C4.16	DASH complex subunit Dad3	n	n	Y	Low
V4-P02-86	SPAC1527.01	alpha-1,3-glucan synthase Mok11	n	n	Y	Low
V4-P03-02	SPAC1565.07c	TATA-binding protein (predicted)	n	n	Y	Low
V4-P03-13	SPAC15A10.16	actin interacting protein 3 homolog Bud6	n	n	Y	Low
V4-P03-24	SPAC16.03c	dihydroorotase Ura2 (predicted)	n	n	Y	Low
V4-P03-28	SPAC1610.02c	mitochondrial ribosomal protein subunit L1 (predicted)	n	n	Y	Low
V4-P03-45	SPAC1687.17c	Der1-like (degradation in the ER) family (predicted)	n	Y	n	Low
V4-P03-49	SPAC16A10.02	transcription coactivator PC4	n	n	Y	Low
V4-P03-69	SPAC1782.05	phosphotyrosyl phosphatase activator homolog (predicted)	Y	n	n	Low
V4-P03-77	SPAC1783.07c	transcription factor Pap1/Caf3	Y	n	n	Low
V4-P03-89	SPAC17A2.11	sequence orphan	n	n	Y	Low
V4-P03-90	SPAC17A2.12	ATP-dependent DNA helicase (predicted)	n	n	Y	Low
V4-P04-27	SPAC17G8.06c	dihydroxy-acid dehydratase (predicted)	n	Y	n	Low
V4-P04-80	SPAC18B11.11	GTPase activating protein (predicted)	n	Y	n	Low
V4-P04-87	SPAC18G6.15	EB1 family Mal3	n	Y	n	Low
V4-P05-02	SPAC1952.17c	GTPase activating protein (predicted)	n	n	Y	Low
V4-P05-07	SPAC19A8.05c	sorting receptor for ubiquitinated membrane proteins, ESCRT 0 complex subunit Sst4	n	n	Y	Low
V4-P05-21	SPAC19G12.02c	MutL family mismatch-repair protein Pms1	Y	n	n	Low
V4-P05-30	SPAC19G12.15c	trehalose-6-phosphate phosphatase Tpp1	n	n	Y	Low
V4-P05-31	SPAC19G12.16c	conserved fungal protein Adg2	n	Y	n	Low
V4-P05-32	SPAC1A6.01c	human thyroid receptor interacting protein homolog, transcription coactivator (predicted)	Y	n	n	Low
V4-P05-34	SPAC1A6.04c	phospholipase B homolog Plb1	n	n	Y	Low
V4-P05-44	SPAC1B3.05	CCR4-Not complex subunit Not3/5 (predicted)	n	Y	n	Low
V4-P05-46	SPAC1B3.07c	ESCRT I complex subunit Vps28	n	n	Y	Low
V4-P05-69	SPAC1F5.07c	protoporphyrinogen oxidase (predicted)	n	Y	n	Low
V4-P05-72	SPAC1F5.10	ATP-dependent RNA helicase, eIF4A related (predicted)	Y	n	n	Low
V4-P05-78	SPAC1F7.12	aldose reductase ARK13 family YakC	n	n	Y	Low
V4-P05-96	SPAC20H4.03c	transcription elongation factor TFIIS	n	n	Y	Low
V4-P06-26	SPAC227.05	prefoldin subunit 4 (predicted)	n	n	Y	Low
V4-P06-53	SPAC22F3.10c	glutamate-cysteine ligase Gcs1	n	Y	n	Low
V4-P06-56	SPAC22F8.02c	PvGal biosynthesis protein Pvg5	n	n	Y	Low
V4-P06-70	SPAC22G7.11c	conserved fungal protein	n	Y	n	Low
V4-P06-94	SPAC23C11.15	Clr6 histone deacetylase complex subunit Pst2	n	Y	n	Low
V4-P07-19	SPAC23G3.08c	ubiquitin C-terminal hydrolase Ubp7	n	n	Y	Low
V4-P07-23	SPAC23H3.06	AP-3 adaptor complex subunit Apl6 (predicted)	n	n	Y	Low
V4-P07-37	SPAC24B11.13	hydroxymethylbilane synthase (predicted)	n	Y	n	Low
V4-P07-48	SPAC24H6.07	40S ribosomal protein S9	Y	n	n	Low
V4-P07-70	SPAC25H1.02	histone demethylase Jmj1 (predicted)	n	n	Y	Low
V4-P07-88	SPAC26F1.10c	tyrosine phosphatase Pyp1	n	n	Y	Low
V4-P08-24	SPAC29A4.19c	Ca2+/Mn2+ transporting P-type ATPase P5 type Cta5	n	n	Y	Low
V4-P08-32	SPAC29E6.01	F-box protein Pof11	n	n	Y	Low
V4-P08-54	SPAC2F3.12c	thioredoxin fold protein, human TXNDC9 ortholog	n	n	Y	Low
V4-P08-55	SPAC2F3.15	P-TEFb-associated cyclin-dependent protein kinase Lsk1	Y	n	n	Low
V4-P08-61	SPAC2F7.08c	SWI/SNF complex subunit Snf5	Y	n	n	Low
V4-P08-74	SPAC30.01c	Sec7 domain protein, ARF GEF Sec72	n	n	Y	Low
V4-P08-78	SPAC30C2.02	deoxyhypusine hydroxylase (predicted)	n	n	Y	Low
V4-P08-90	SPAC31A2.06	mitochondrial ATP synthase complex assembly protein Atp25 (predicted)	n	n	Y	Low
V4-P08-91	SPAC31A2.09c	AP-2 adaptor complex subunit Apm4 (predicted)	n	Y	n	Low
V4-P09-02	SPAC31G5.03	40S ribosomal protein S11 (predicted)	n	Y	n	Low
V4-P09-49	SPAC3C7.01c	inositol polyphosphate phosphatase (predicted)	n	n	Y	Low
V4-P09-54	SPAC3C7.08c	AAA family ATPase Elf1	Y	n	n	Low
V4-P09-81	SPAC3G9.07c	histone deacetylase (class I) Hos2	Y	n	n	Low
V4-P09-84	SPAC3A11.05c	meiotic spindle pole body protein Kms1	n	n	Y	Low
V4-P10-03	SPAC3H8.02	sec14 cytosolic factor family phosphatidylinositol transporter (predicted)	n	n	Y	Low
V4-P10-06	SPAC3H8.07c	prefoldin subunit 3 (predicted)	n	n	Y	Low
V4-P10-48	SPAC4G8.13c	calcineurin responsive transcription factor Prz1	n	n	Y	Low
V4-P10-92	SPAC57A7.12	heat shock protein Pdr13 (predicted)	Y	n	n	Low
V4-P11-58	SPAC688.06c	structure-specific endonuclease subunit	Y	n	n	Low
V4-P12-07	SPAC6G10.12c	transcription factor Ace2	Y	n	n	Low
V4-P12-28	SPAC7D4.12c	DUF1212 family protein	Y	n	n	Low
V4-P12-36	SPAC821.05	translation initiation factor eIF3h (p40)	n	n	Y	Low
V4-P12-51	SPAC824.02	GPI inositol deacylase (predicted)	Y	n	n	Low
V4-P12-72	SPAC8C9.07	rRNA processing protein Fyv7 (predicted)	n	n	Y	Low
V4-P12-80	SPAC8E11.01c	beta-fructofuranosidase (predicted)	n	Y	n	Low
V4-P12-84	SPAC8E11.05c	conserved fungal protein	n	n	Y	Low
V4-P13-37	SPAC9G1.05	actin cortical patch component Aip1 (predicted)	n	n	Y	Low
V4-P13-71	SPAP8A3.07c	phospho-2-dehydro-3-deoxyheptonate aldolase (predicted)	Y	n	n	Low
V4-P14-29	SPAPYUG7.02c	stress activated MAP kinase interacting protein Sin1	n	Y	n	Low
V4-P15-17	SPBC12C2.07c	spermidine synthase (predicted)	Y	n	n	Low
V4-P15-27	SPBC1347.01c	deoxycytidyl transferase Rev1 (predicted)	Y	n	n	Low
V4-P15-34	SPBC1347.13c	ribose methyltransferase (predicted)	Y	n	n	Low
V4-P15-37	SPBC1348.14c	hexose transporter Ght7 (predicted)	n	Y	n	Low
V4-P15-42	SPBC13E7.08c	RNA polymerase II associated Paf1 complex (predicted)	n	n	Y	Low
V4-P15-56	SPBC146.13c	myosin type I	Y	n	n	Low
V4-P15-64	SPBC14C8.17c	SAGA complex subunit Spt8	Y	n	n	Low
V4-P16-17	SPBC1685.02c	40S ribosomal protein S12 (predicted)	n	n	Y	Low
V4-P16-33	SPBC16A3.19	histone acetyltransferase complex subunit Eaf7	n	Y	n	Low
V4-P16-38	SPBC16C6.09	protein O-mannosyltransferase Ogm4	Y	n	n	Low
V4-P16-64	SPBC16H5.03c	SUMO E1-like activator enzyme Fub2 (predicted)	n	n	Y	Low
V4-P16-67	SPBC16H5.06	ubiquinol-cytochrome-c reductase complex subunit 5	n	Y	n	Low
V4-P17-06	SPBC1718.01	cullin 1 adaptor protein Pop1	n	n	Y	Low
V4-P17-16	SPBC1734.12c	alpha-1,6-mannosyltransferase for the addition of the mannose to dolichol-linked Man7GlcNAc2, Alg12 (predicted)	n	n	Y	Low
V4-P17-77	SPBC18H10.10c	splicing associated factor Saf4 (predicted)	Y	n	n	Low
V4-P17-80	SPBC18H10.14	40S ribosomal protein S16 (predicted)	Y	n	n	Low
V4-P18-24	SPBC1A4.09	pseudouridine synthase (predicted)	n	n	Y	Low
V4-P18-26	SPBC1D7.03	cyclin Clg1 (predicted)	n	n	Y	Low
V4-P18-37	SPBC21.05c	Ras1-Scd pathway protein Ral2	Y	n	n	Low
V4-P18-72	SPBC21C3.13	40S ribosomal protein S19 (predicted)	n	Y	n	Low
V4-P18-90	SPBC23E6.08	Golgi membrane exchange factor subunit Sat1 (predicted)	Y	n	n	Low
V4-P18-96	SPBC23G7.08c	Rho-type GTPase activating protein Rga7	n	n	Y	Low
V4-P19-24	SPBC25D12.02c	nucleolar protein Dnt1	Y	n	n	Low
V4-P19-32	SPBC25H2.15	SSU-rRNA maturation protein Tsr4 homolog 1 (predicted)	n	Y	n	Low
V4-P19-42	SPBC27.08c	sulfate adenylyltransferase	n	n	Y	Low
V4-P19-48	SPBC27B12.11c	transcription factor (predicted)	Y	n	n	Low
V4-P20-09	SPBC2G2.01c	pantothenate transporter Liz1	n	n	Y	Low
V4-P20-11	SPBC2G2.03c	translocon beta subunit Sbh1 (predicted)	Y	n	n	Low
V4-P20-25	SPBC2G5.06c	sulfide-quinone oxidoreductase	n	n	Y	Low
V4-P20-37	SPBC317.01	MADS-box transcription factor Pvg4 (predicted)	n	n	Y	Low
V4-P20-46	SPBC31F10.10c	zf-MYND type zinc finger protein	Y	n	n	Low
V4-P20-58	SPBC32F12.08c	DASH complex subunit Duo1	n	n	Y	Low
V4-P20-67	SPBC336.03	Ras1 guanyl-nucleotide exchange factor Efc25	n	n	Y	Low
V4-P20-70	SPBC336.14c	serine/threonine protein kinase, PAN complex subunit, Ppk26	n	n	Y	Low
V4-P20-96	SPBC359.06	adducin	n	n	Y	Low
V4-P21-03	SPBC36.06c	farnesyl pyrophosphate synthetase	n	n	Y	Low
V4-P21-12	SPBC365.13c	Ran GTPase binding protein Hba1	n	n	Y	Low
V4-P21-22	SPBC3B8.10c	Nem1-Spo7 phosphatase complex catalytic subunit Nem1 (predicted)	n	n	Y	Low
V4-P22-04	SPBC530.06c	translation initiation factor eIF3 alpha subunit (p135) (predicted)	n	n	Y	Low
V4-P22-68	SPBC685.06	40S ribosomal protein S0A (p40)	Y	n	n	Low
V4-P22-89	SPBC725.09c	BAR adaptor protein Hob3	Y	n	n	Low
V4-P23-07	SPBC776.17	rRNA processing protein Rrp7 (predicted)	n	n	Y	Low
V4-P23-10	SPBC800.04c	60S ribosomal protein L37a (predicted)	n	Y	n	Low
V4-P23-12	SPBC800.07c	mitochondrial translation elongation factor EF-Ts Tsf1	n	Y	n	Low
V4-P23-89	SPBP22H7.08	40S ribosomal protein S10 (predicted)	n	Y	n	Low
V4-P24-01	SPBP35G2.07	acetolactate synthase catalytic subunit	n	n	Y	Low
V4-P24-57	SPBPB2B2.10c	galactose-1-phosphate uridylyltransferase Gal7	n	n	Y	Low
V4-P25-54	SPCC1442.02	central kinetochore associated family protein (predicted)	n	n	Y	Low
V4-P25-74	SPCC14G10.04	sequence orphan	n	n	Y	Low
V4-P26-47	SPCC1840.10	U6 snRNP-associated protein Lsm8 (predicted)	n	n	Y	Low
V4-P26-49	SPCC188.07	telomere maintenance protein Ccq1	Y	n	n	Low
V4-P26-63	SPCC1906.02c	CUE domain protein Cue3 (predicted)	Y	n	n	Low
V4-P26-80	SPCC23B6.01c	oxysterol binding protein (predicted)	n	Y	n	Low
V4-P27-13	SPCC306.09c	adenylyl cyclase-associated protein Cap1	Y	n	n	Low
V4-P27-19	SPCC31H12.08c	CCR4-Not complex subunit Ccr4 (predicted)	n	Y	n	Low
V4-P27-20	SPCC320.03	transcription factor (predicted)	n	n	Y	Low
V4-P27-79	SPCC576.12c	FANCM-MHF complex subunit Mhf2	n	n	Y	Low
V4-P28-79	SPCC794.07	dihydrolipoamide S-acetyltransferase E2, Lat1 (predicted)	n	n	Y	Low
V4-P28-88	SPCC830.06	calcineurin regulatory subunit (predicted)	n	n	Y	Low
V4-P28-91	SPCC895.05	formin For3	n	n	Y	Low
V4-P29-65	SPAC13C5.01c	20S proteasome component alpha 3 (predicted)	n	n	Y	Low
V4-P29-73	SPAC1486.08	mitochondrial inner membrane protein involved in cytochrome c oxidase assembly Cox16 (predicted)	n	n	Y	Low
V4-P29-75	SPAC14C4.06c	poly(A) binding protein Nab2 (predicted)	n	n	Y	Low
V4-P29-79	SPAC1556.01c	DNA repair protein Rad50	n	n	Y	Low
V4-P29-93	SPAC17D4.04	tRNA (cytosine-5-)-methyltransferase (predicted)	n	n	Y	Low
V4-P30-02	SPAC1805.07c	DASH complex subunit Dad2	n	n	Y	Low
V4-P30-12	SPAC19B12.04	40S ribosomal protein S30 (predicted)	n	n	Y	Low
V4-P30-34	SPAC20G4.07c	C-24(28) sterol reductase Sts1	n	Y	n	Low
V4-P30-46	SPAC22E12.19	Set3 complex subunit Snt1	Y	n	n	Low
V4-P30-55	SPAC23C11.04c	DNA kinase/phosphatase Pnk1	n	n	Y	Low
V4-P30-60	SPAC23C4.12	serine/threonine protein kinase Hhp2	n	n	Y	Low
V4-P30-63	SPAC23G3.03	ornithine N5 monooxygenase (predicted)	n	n	Y	Low
V4-P30-66	SPAC23H3.09c	threonine aldolase Gly1 (predicted)	Y	n	n	Low
V4-P30-78	SPAC25B8.05	tRNA-pseudouridine synthase (predicted)	Y	n	n	Low
V4-P31-14	SPAC2F7.04	mediator complex subunit Pmc2/Med1	n	n	Y	Low
V4-P31-39	SPAC3A11.08	cullin 4	n	n	Y	Low
V4-P31-40	SPAC3A11.13	prefoldin subunit 6 (predicted)	n	n	Y	Low
V4-P31-42	SPAC3C7.06c	serine/threonine protein kinase, meiotic Pit1	n	n	Y	Low
V4-P31-61	SPAC4D7.10c	SAGA complex subunit Spt20 (predicted)	n	n	Y	Low
V4-P31-75	SPAC513.03	M-factor precursor Mfm2	n	Y	n	Low
V4-P33-37	SPBC1921.07c	SAGA complex subunit Sgf29 (predicted)	Y	n	n	Low
V4-P33-74	SPBC29A3.21	sequence orphan	Y	n	n	Low
V4-P34-25	SPBC3H7.05c	sequence orphan	Y	n	n	Low
V4-P34-65	SPBC725.02	histidine-containing response regulator phosphotransferase Mpr1	n	n	Y	Low
V4-P34-77	SPBC839.04	60S ribosomal protein L8 (predicted)	n	n	Y	Low
V4-P35-31	SPCC1450.05c	mediator complex subunit Med19/Rox3	n	n	Y	Low
V4-P35-96	SPCC364.05	GTPase regulator Vps3 (predicted)	n	Y	n	Low
V4-P36-24	SPCC550.12	actin-like protein Arp6	n	n	Y	Low
V4-P36-47	SPCC63.02c	alpha-amylase homolog Aah3	n	n	Y	Low
V4-P36-74	SPCPB16A4.04c	tRNA (guanine-N7-)-methyltransferase catalytic subunit Trm8 (predicted)	n	n	Y	Low
