# Supplementary material for: A Genetic Screen for Fission Yeast Gene Deletion Mutants Exhibiting Hypersensitivity to Latrunculin A
Source: G3 (Bethesda). 2016 Jul 27;6(10):3399–408. doi: 10.1534/g3.116.032664 (PMC5068959; doi:10.1534/g3.116.032664)
Supplement: Supplemental Material [file supp_g3.116.032664_FileS2.xlsx]

## Sheet: GO_Full
File created with bingo (c) on Jul 7, 2016 at 10:17:34 AM
ontology: namespace
curator: bingo
Selected ontology file : bundle://115.0:1/data/GO_Full
Selected annotation file : C:\Users\Jim\Desktop\gene_association_pombase_sorted.txt
Discarded evidence codes :
Overrepresentation
Selected statistical test : Hypergeometric test
Selected correction : Benjamini & Hochberg False Discovery Rate (FDR) correction
Selected significance level : 0.005
Testing option : Use whole annotation as reference set
The selected cluster :
SPBC317.01	SPAC1D4.03C	SPAC15A10.16	SPBC29A3.21	SPBC25H2.15	SPBC12C2.02C	SPAC30.02C	SPAC6F6.12	SPAC6G10.12C	SPBC21.05C	SPBC609.04	SPCC1259.01C	SPBC651.11C	SPBC31F10.09C	SPAC27E2.03C	SPAC1A6.01C	SPCC550.12	SPBC685.06	SPBP22H7.08	SPAC22F3.10C	SPAC3C7.01C	SPBC1921.07C	SPAC1399.03	SPBC18H10.09	SPAC6F6.01	SPBP16F5.03C	SPAC30.01C	SPAC1142.08	SPBC902.03	SPBC365.13C	SPBC1271.12	SPCPB16A4.04C	SPBC16A3.08C	SPBC14C8.17C	SPAC1F5.07C	SPBC32H8.07	SPAC7D4.12C	SPBC36.06C	SPBC1921.04C	SPBC18H10.14	SPCC1235.09	SPBC1734.12C	SPAC26A3.04	SPAC13C5.01C	SPAC26A3.06	SPCC297.05	SPCC1450.05C	SPAC30C2.02	SPAC1142.07C	SPAC31A2.09C
SPCC794.07	SPCC794.08	SPBC14F5.13C	SPBC1A4.09	SPAPYUG7.02C	SPAC22A12.04C	SPAC1F7.12	SPAC13G7.12C	SPAC3C7.07C	SPCC63.02C	SPCC794.03	SPCC364.05	SPBC32F12.08C	SPBC19G7.10C	SPCC364.03	SPAC1687.17C	SPBC3D6.02	SPBC23E6.01C	SPBC336.14C	SPAC22F8.02C	SPAC9G1.05	SPAC15A10.08	SPBC16A3.19	SPAC19E9.02	SPBC36.07	SPBC1685.02C	SPBC2G2.01C	SPAC57A7.04C	SPBC25D12.02C	SPBC21B10.10	SPBC18H10.10C	SPAC9.02C	SPAC824.02
No annotations were retrieved for the following entities:
SPBC1921.04C
GO-ID	p-value	corr p-value	x	n	X	N	Description	Genes in test set
50789	1.743e-11	3.0619e-08	104	682	287	3400	regulation of biological process	SPBC317.01|SPAC15A10.16|SPBC12C2.02C|SPCC285.09C|SPAC20H4.03C|SPAC6G10.12C|SPBC21.05C|SPAC1556.01C|SPBC4F6.06|SPBC31F10.09C|SPAC1A6.01C|SPCC550.12|SPBC1105.04C|SPBC1921.07C|SPAC1783.07C|SPAC1952.17C|SPBP16F5.03C|SPAC30.01C|SPAC23C4.12|SPAC1142.08|SPAC3A11.08|SPBC902.03|SPCC4B3.08|SPBC365.13C|SPBC119.08|SPBC16A3.08C|SPBC14C8.17C|SPCC1753.02C|SPBC32H8.07|SPCC1235.09|SPAC13C5.01C|SPAC4D7.10C|SPCC297…
32991	2.8995e-11	3.0619e-08	124	885	287	3400	macromolecular complex	SPAC19G12.15C|SPBC12C2.02C|SPAC959.08|SPAC688.06C|SPAC3A11.13|SPAC1556.01C|SPCC1259.01C|SPBC651.11C|SPBC31F10.09C|SPAC1805.07C|SPCC550.12|SPBC685.06|SPBP22H7.08|SPAC22F3.10C|SPBC1921.07C|SPAC6F6.01|SPBP16F5.03C|SPBC2G2.03C|SPAC19B12.04|SPAC3A11.08|SPBC902.03|SPCC4B3.08|SPCPB16A4.04C|SPCC31H12.08C|SPBC14C8.17C|SPBC32H8.07|SPBC800.04C|SPBC18H10.14|SPCC1235.09|SPAC26A3.04|SPAC13C5.01C|SPAC4D7.10C|SP…
50794	1.0886e-10	5.7764e-08	100	663	287	3400	regulation of cellular process	SPBC317.01|SPAC15A10.16|SPBC12C2.02C|SPCC285.09C|SPAC20H4.03C|SPAC6G10.12C|SPBC21.05C|SPAC1556.01C|SPBC4F6.06|SPBC31F10.09C|SPAC1A6.01C|SPCC550.12|SPBC1105.04C|SPBC1921.07C|SPAC1783.07C|SPAC1952.17C|SPBP16F5.03C|SPAC30.01C|SPAC23C4.12|SPAC1142.08|SPAC3A11.08|SPBC902.03|SPCC4B3.08|SPBC365.13C|SPBC119.08|SPBC16A3.08C|SPBC14C8.17C|SPCC1753.02C|SPBC32H8.07|SPCC1235.09|SPAC13C5.01C|SPAC4D7.10C|SPCC297…
65007	1.2001e-10	5.7764e-08	111	771	287	3400	biological regulation	SPBC317.01|SPAC15A10.16|SPBC12C2.02C|SPCC285.09C|SPAC20H4.03C|SPAC6G10.12C|SPBC21.05C|SPAC1556.01C|SPBC4F6.06|SPBC31F10.09C|SPAC1A6.01C|SPCC550.12|SPBC1105.04C|SPBC1921.07C|SPAC1783.07C|SPAC1952.17C|SPBP16F5.03C|SPAC30.01C|SPAC23C4.12|SPAC1142.08|SPAC3A11.08|SPBC902.03|SPCC4B3.08|SPBC365.13C|SPBC119.08|SPBC16A3.08C|SPBC14C8.17C|SPCC1753.02C|SPBC32H8.07|SPCC1235.09|SPAC13C5.01C|SPAC4D7.10C|SPCC297…
45449	1.3675e-10	5.7764e-08	55	272	287	3400	regulation of transcription	SPBC317.01|SPBC428.06C|SPBC106.10|SPAC2F7.04|SPAC20H4.03C|SPCC24B10.08C|SPAC6G10.12C|SPBC1289.10C|SPAC23C11.15|SPAC22E12.11C|SPBC31F10.09C|SPAC26F1.10C|SPAC4G8.13C|SPAC23H3.13C|SPAC1B3.05|SPAC1A6.01C|SPCC550.12|SPBC1105.04C|SPAC13A11.04C|SPBC1921.07C|SPAC1783.07C|SPBC27B12.11C|SPBP16F5.03C|SPAC23C4.12|SPAC1142.08|SPAC3A11.08|SPCC4B3.08|SPBC119.08|SPAC630.14C|SPBC14C8.17C|SPCC1753.02C|SPBC32H8.07|…
6355	1.7804e-10	6.2669e-08	54	266	287	3400	regulation of transcription, DNA-dependent	SPBC317.01|SPBC428.06C|SPBC106.10|SPAC2F7.04|SPAC20H4.03C|SPCC24B10.08C|SPAC6G10.12C|SPBC1289.10C|SPAC23C11.15|SPAC22E12.11C|SPBC31F10.09C|SPAC26F1.10C|SPAC4G8.13C|SPAC23H3.13C|SPAC1B3.05|SPAC1A6.01C|SPCC550.12|SPBC1105.04C|SPAC13A11.04C|SPBC1921.07C|SPAC1783.07C|SPBC27B12.11C|SPBP16F5.03C|SPAC23C4.12|SPAC1142.08|SPAC3A11.08|SPCC4B3.08|SPAC630.14C|SPBC14C8.17C|SPCC1753.02C|SPBC32H8.07|SPAC16A10.0…
19219	2.3254e-10	6.9822e-08	64	348	287	3400	regulation of nucleobase, nucleoside, nucleotide and nucleic acid metabolic process	SPBC317.01|SPBC428.06C|SPCC285.09C|SPBC106.10|SPAC2F7.04|SPCC306.09C|SPAC20H4.03C|SPCC24B10.08C|SPAC6G10.12C|SPBC1289.10C|SPAC1556.01C|SPAC23C11.15|SPAC22E12.11C|SPBC31F10.09C|SPAC26F1.10C|SPCC645.07|SPAC4G8.13C|SPAC23H3.13C|SPAC1B3.05|SPAC1A6.01C|SPCC550.12|SPBC1105.04C|SPAC13A11.04C|SPBC1921.07C|SPAC18B11.11|SPAC1783.07C|SPBC27B12.11C|SPAC1952.17C|SPBP16F5.03C|SPAC23C4.12|SPAC1142.08|SPAC3A11.0…
51171	2.6448e-10	6.9822e-08	64	349	287	3400	regulation of nitrogen compound metabolic process	SPBC317.01|SPBC428.06C|SPCC285.09C|SPBC106.10|SPAC2F7.04|SPCC306.09C|SPAC20H4.03C|SPCC24B10.08C|SPAC6G10.12C|SPBC1289.10C|SPAC1556.01C|SPAC23C11.15|SPAC22E12.11C|SPBC31F10.09C|SPAC26F1.10C|SPCC645.07|SPAC4G8.13C|SPAC23H3.13C|SPAC1B3.05|SPAC1A6.01C|SPCC550.12|SPBC1105.04C|SPAC13A11.04C|SPBC1921.07C|SPAC18B11.11|SPAC1783.07C|SPBC27B12.11C|SPAC1952.17C|SPBP16F5.03C|SPAC23C4.12|SPAC1142.08|SPAC3A11.0…
19222	3.097e-10	7.2676e-08	72	418	287	3400	regulation of metabolic process	SPBC317.01|SPBC646.09C|SPBC428.06C|SPCC285.09C|SPBC106.10|SPAC2F7.04|SPCC306.09C|SPAC20H4.03C|SPCC24B10.08C|SPAC6G10.12C|SPBC1289.10C|SPAC1556.01C|SPAC23C11.15|SPAC22E12.11C|SPBC31F10.09C|SPAC26F1.10C|SPCC645.07|SPAC4G8.13C|SPAC23H3.13C|SPAC1B3.05|SPAC1A6.01C|SPCC550.12|SPBC1105.04C|SPAC13A11.04C|SPBC1921.07C|SPAC18B11.11|SPAC1783.07C|SPAC26A3.16|SPBC27B12.11C|SPAC1952.17C|SPBP16F5.03C|SPAC23C4.1…
80090	3.809e-10	8.0446e-08	69	394	287	3400	regulation of primary metabolic process	SPBC317.01|SPBC646.09C|SPBC428.06C|SPCC285.09C|SPBC106.10|SPAC2F7.04|SPCC306.09C|SPAC20H4.03C|SPCC24B10.08C|SPAC6G10.12C|SPBC1289.10C|SPAC1556.01C|SPAC23C11.15|SPAC22E12.11C|SPBC31F10.09C|SPAC26F1.10C|SPCC645.07|SPAC4G8.13C|SPAC23H3.13C|SPAC1B3.05|SPAC1A6.01C|SPCC550.12|SPBC1105.04C|SPAC13A11.04C|SPBC1921.07C|SPAC18B11.11|SPAC1783.07C|SPAC26A3.16|SPBC27B12.11C|SPAC1952.17C|SPBP16F5.03C|SPAC23C4.1…
31323	5.2897e-10	9.4191e-08	71	414	287	3400	regulation of cellular metabolic process	SPBC317.01|SPBC646.09C|SPBC428.06C|SPCC285.09C|SPBC106.10|SPAC2F7.04|SPCC306.09C|SPAC20H4.03C|SPCC24B10.08C|SPAC6G10.12C|SPBC1289.10C|SPAC1556.01C|SPAC23C11.15|SPAC22E12.11C|SPBC31F10.09C|SPAC26F1.10C|SPCC645.07|SPAC4G8.13C|SPAC23H3.13C|SPAC1B3.05|SPAC1A6.01C|SPCC550.12|SPBC1105.04C|SPAC13A11.04C|SPBC1921.07C|SPAC18B11.11|SPAC1783.07C|SPBC27B12.11C|SPAC1952.17C|SPBP16F5.03C|SPAC23C4.12|SPAC1142.0…
31326	5.6905e-10	9.4191e-08	60	322	287	3400	regulation of cellular biosynthetic process	SPBC317.01|SPBC428.06C|SPCC285.09C|SPBC106.10|SPAC2F7.04|SPCC306.09C|SPAC20H4.03C|SPCC24B10.08C|SPAC6G10.12C|SPBC1289.10C|SPAC23C11.15|SPAC22E12.11C|SPBC31F10.09C|SPAC26F1.10C|SPCC645.07|SPAC4G8.13C|SPAC23H3.13C|SPAC1B3.05|SPAC1A6.01C|SPCC550.12|SPBC1105.04C|SPAC13A11.04C|SPBC1921.07C|SPAC1783.07C|SPBC27B12.11C|SPBP16F5.03C|SPAC23C4.12|SPAC1142.08|SPAC3A11.08|SPBC902.03|SPCC4B3.08|SPBC119.08|SPAC…
51252	5.7977e-10	9.4191e-08	54	274	287	3400	regulation of RNA metabolic process	SPBC317.01|SPBC428.06C|SPBC106.10|SPAC2F7.04|SPAC20H4.03C|SPCC24B10.08C|SPAC6G10.12C|SPBC1289.10C|SPAC23C11.15|SPAC22E12.11C|SPBC31F10.09C|SPAC26F1.10C|SPAC4G8.13C|SPAC23H3.13C|SPAC1B3.05|SPAC1A6.01C|SPCC550.12|SPBC1105.04C|SPAC13A11.04C|SPBC1921.07C|SPAC1783.07C|SPBC27B12.11C|SPBP16F5.03C|SPAC23C4.12|SPAC1142.08|SPAC3A11.08|SPCC4B3.08|SPAC630.14C|SPBC14C8.17C|SPCC1753.02C|SPBC32H8.07|SPAC16A10.0…
9889	7.3894e-10	1.1147e-07	60	324	287	3400	regulation of biosynthetic process	SPBC317.01|SPBC428.06C|SPCC285.09C|SPBC106.10|SPAC2F7.04|SPCC306.09C|SPAC20H4.03C|SPCC24B10.08C|SPAC6G10.12C|SPBC1289.10C|SPAC23C11.15|SPAC22E12.11C|SPBC31F10.09C|SPAC26F1.10C|SPCC645.07|SPAC4G8.13C|SPAC23H3.13C|SPAC1B3.05|SPAC1A6.01C|SPCC550.12|SPBC1105.04C|SPAC13A11.04C|SPBC1921.07C|SPAC1783.07C|SPBC27B12.11C|SPBP16F5.03C|SPAC23C4.12|SPAC1142.08|SPAC3A11.08|SPBC902.03|SPCC4B3.08|SPBC119.08|SPAC…
10468	1.1808e-09	1.6625e-07	55	287	287	3400	regulation of gene expression	SPBC317.01|SPBC428.06C|SPBC106.10|SPAC2F7.04|SPAC20H4.03C|SPCC24B10.08C|SPAC6G10.12C|SPBC1289.10C|SPAC23C11.15|SPAC22E12.11C|SPBC31F10.09C|SPAC26F1.10C|SPAC4G8.13C|SPAC23H3.13C|SPAC1B3.05|SPAC1A6.01C|SPCC550.12|SPBC1105.04C|SPAC13A11.04C|SPBC1921.07C|SPAC1783.07C|SPBC27B12.11C|SPBP16F5.03C|SPAC23C4.12|SPAC1142.08|SPAC3A11.08|SPCC4B3.08|SPBC119.08|SPAC630.14C|SPBC14C8.17C|SPCC1753.02C|SPBC32H8.07|…
43234	4.1822e-09	5.5205e-07	97	675	287	3400	protein complex	SPAC19G12.15C|SPBC12C2.02C|SPAC688.06C|SPAC3A11.13|SPAC1556.01C|SPBC651.11C|SPBC31F10.09C|SPAC1805.07C|SPCC550.12|SPAC22F3.10C|SPBC1921.07C|SPAC6F6.01|SPBP16F5.03C|SPBC2G2.03C|SPAC3A11.08|SPBC902.03|SPCC4B3.08|SPCPB16A4.04C|SPCC31H12.08C|SPBC14C8.17C|SPBC32H8.07|SPCC1235.09|SPAC13C5.01C|SPAC4D7.10C|SPCC1450.05C|SPBC23E6.08|SPAC1142.07C|SPAC31A2.09C|SPAC1565.07C|SPAC23H3.06|SPBC947.08C|SPBC13E7.08…
60255	4.557e-09	5.6614e-07	61	347	287	3400	regulation of macromolecule metabolic process	SPBC317.01|SPBC646.09C|SPBC428.06C|SPBC106.10|SPAC2F7.04|SPAC20H4.03C|SPCC24B10.08C|SPAC6G10.12C|SPBC1289.10C|SPAC1556.01C|SPAC23C11.15|SPAC22E12.11C|SPBC31F10.09C|SPAC26F1.10C|SPCC645.07|SPAC4G8.13C|SPAC23H3.13C|SPAC1B3.05|SPAC1A6.01C|SPCC550.12|SPBC1105.04C|SPAC13A11.04C|SPBC1921.07C|SPAC1783.07C|SPAC26A3.16|SPBC27B12.11C|SPBP16F5.03C|SPAC23C4.12|SPAC1142.08|SPAC3A11.08|SPCC4B3.08|SPBC119.08|SP…
10556	4.9528e-09	5.8113e-07	56	306	287	3400	regulation of macromolecule biosynthetic process	SPBC317.01|SPBC428.06C|SPBC106.10|SPAC2F7.04|SPAC20H4.03C|SPCC24B10.08C|SPAC6G10.12C|SPBC1289.10C|SPAC23C11.15|SPAC22E12.11C|SPBC31F10.09C|SPAC26F1.10C|SPCC645.07|SPAC4G8.13C|SPAC23H3.13C|SPAC1B3.05|SPAC1A6.01C|SPCC550.12|SPBC1105.04C|SPAC13A11.04C|SPBC1921.07C|SPAC1783.07C|SPBC27B12.11C|SPBP16F5.03C|SPAC23C4.12|SPAC1142.08|SPAC3A11.08|SPCC4B3.08|SPBC119.08|SPAC630.14C|SPBC14C8.17C|SPCC1753.02C|S…
45013	2.8542e-08	3.014e-06	7	7	287	3400	negative regulation of transcription by carbon catabolites	SPAC26F1.10C|SPCC1753.02C|SPBC32H8.07|SPBC215.04|SPAC23H3.13C|SPBC106.10|SPAC630.14C
45014	2.8542e-08	3.014e-06	7	7	287	3400	negative regulation of transcription by glucose	SPAC26F1.10C|SPCC1753.02C|SPBC32H8.07|SPBC215.04|SPAC23H3.13C|SPBC106.10|SPAC630.14C
5654	2.8693e-07	2.8857e-05	28	119	287	3400	nucleoplasm	SPBC14C8.17C|SPBC428.06C|SPAC2F7.04|SPCC1235.09|SPAC4D7.10C|SPCC188.07|SPCC24B10.08C|SPCC1450.05C|SPAC23C11.15|SPAC1782.09C|SPAC22E12.11C|SPBC31F10.09C|SPBC13E7.08C|SPAC1B3.05|SPAC13A11.04C|SPBC1921.07C|SPBC16A3.19|SPBC28F2.10C|SPAC1952.05|SPBP16F5.03C|SPAPB1E7.02C|SPAC3G9.07C|SPAC22E12.19|SPAC2F3.15|SPCC4B3.08|SPBC365.13C|SPBC1604.08C|SPCC31H12.08C
6357	6.6019e-07	6.3378e-05	36	183	287	3400	regulation of transcription from RNA polymerase II promoter	SPBC317.01|SPBC14C8.17C|SPBC428.06C|SPAC2F7.04|SPAC16A10.02|SPCC1235.09|SPAC4D7.10C|SPAC20H4.03C|SPCC24B10.08C|SPCC1450.05C|SPAC6G10.12C|SPBC1289.10C|SPAC3H8.08C|SPCC320.03|SPBC31F10.09C|SPAC4G8.13C|SPAC23H3.13C|SPAC1B3.05|SPAC1A6.01C|SPAC13A11.04C|SPAC8E11.02C|SPBC1921.07C|SPAC1783.07C|SPBC16A3.19|SPAC31G5.19|SPBC27B12.11C|SPBC28F2.10C|SPAC1952.05|SPBP16F5.03C|SPAC1142.08|SPAC3G9.07C|SPAC3A11.08…
124	8.6084e-07	6.672e-05	8	12	287	3400	SAGA complex	SPBC14C8.17C|SPCC24B10.08C|SPBP16F5.03C|SPAC13A11.04C|SPBC1921.07C|SPAC4D7.10C|SPBC28F2.10C|SPAC1952.05
70461	8.6084e-07	6.672e-05	8	12	287	3400	SAGA-type complex	SPBC14C8.17C|SPCC24B10.08C|SPBP16F5.03C|SPAC13A11.04C|SPBC1921.07C|SPAC4D7.10C|SPBC28F2.10C|SPAC1952.05
45990	8.8455e-07	6.672e-05	7	9	287	3400	regulation of transcription by carbon catabolites	SPAC26F1.10C|SPCC1753.02C|SPBC32H8.07|SPBC215.04|SPAC23H3.13C|SPBC106.10|SPAC630.14C
46015	8.8455e-07	6.672e-05	7	9	287	3400	regulation of transcription by glucose	SPAC26F1.10C|SPCC1753.02C|SPBC32H8.07|SPBC215.04|SPAC23H3.13C|SPBC106.10|SPAC630.14C
31670	8.8455e-07	6.672e-05	7	9	287	3400	cellular response to nutrient	SPAC26F1.10C|SPCC1753.02C|SPBC32H8.07|SPBC215.04|SPAC23H3.13C|SPBC106.10|SPAC630.14C
7584	8.8455e-07	6.672e-05	7	9	287	3400	response to nutrient	SPAC26F1.10C|SPCC1753.02C|SPBC32H8.07|SPBC215.04|SPAC23H3.13C|SPBC106.10|SPAC630.14C
5515	2.1751e-06	0.0001584	73	521	287	3400	protein binding	SPBC11C11.08|SPAC15A10.16|SPAC19G12.15C|SPBC646.09C|SPBC106.10|SPCC306.09C|SPAC20H4.03C|SPCC24B10.08C|SPAC19B12.10|SPAC688.06C|SPAC227.05|SPAC110.02|SPAC3A11.13|SPBC11C11.02|SPAC23C11.15|SPBC651.11C|SPAC19A8.04|SPAC631.01C|SPBC725.02|SPAC688.11|SPCC645.07|SPAC23H3.13C|SPAPB17E12.03|SPAC1A6.01C|SPBC1105.04C|SPBC685.06|SPAC1783.07C|SPAC26A3.16|SPBP16F5.03C|SPAC23C4.12|SPCC895.05|SPAC3A11.08|SPBC365…
34284	4.1503e-06	0.0002369	5	5	287	3400	response to monosaccharide stimulus	SPCC1753.02C|SPBC32H8.07|SPCC285.09C|SPAC23H3.13C|SPBC106.10
9743	4.1503e-06	0.0002369	5	5	287	3400	response to carbohydrate stimulus	SPCC1753.02C|SPBC32H8.07|SPCC285.09C|SPAC23H3.13C|SPBC106.10
9746	4.1503e-06	0.0002369	5	5	287	3400	response to hexose stimulus	SPCC1753.02C|SPBC32H8.07|SPCC285.09C|SPAC23H3.13C|SPBC106.10
9749	4.1503e-06	0.0002369	5	5	287	3400	response to glucose stimulus	SPCC1753.02C|SPBC32H8.07|SPCC285.09C|SPAC23H3.13C|SPBC106.10
71322	4.1503e-06	0.0002369	5	5	287	3400	cellular response to carbohydrate stimulus	SPCC1753.02C|SPBC32H8.07|SPCC285.09C|SPAC23H3.13C|SPBC106.10
71326	4.1503e-06	0.0002369	5	5	287	3400	cellular response to monosaccharide stimulus	SPCC1753.02C|SPBC32H8.07|SPCC285.09C|SPAC23H3.13C|SPBC106.10
71331	4.1503e-06	0.0002369	5	5	287	3400	cellular response to hexose stimulus	SPCC1753.02C|SPBC32H8.07|SPCC285.09C|SPAC23H3.13C|SPBC106.10
71333	4.1503e-06	0.0002369	5	5	287	3400	cellular response to glucose stimulus	SPCC1753.02C|SPBC32H8.07|SPCC285.09C|SPAC23H3.13C|SPBC106.10
44451	9.0532e-06	0.00050317	23	103	287	3400	nucleoplasm part	SPBC14C8.17C|SPBC31F10.09C|SPBC13E7.08C|SPBC428.06C|SPAC1B3.05|SPAC2F7.04|SPAC13A11.04C|SPCC1235.09|SPBC1921.07C|SPAC4D7.10C|SPBC16A3.19|SPBC28F2.10C|SPAC1952.05|SPCC24B10.08C|SPBP16F5.03C|SPCC1450.05C|SPAC3G9.07C|SPAC22E12.19|SPAC2F3.15|SPCC4B3.08|SPCC31H12.08C|SPAC23C11.15|SPAC22E12.11C
16569	1.2498e-05	0.00065991	17	64	287	3400	covalent chromatin modification	SPBC14C8.17C|SPBC13E7.08C|SPBC428.06C|SPAC13A11.04C|SPCC1235.09|SPBC1921.07C|SPAC4D7.10C|SPBC16A3.19|SPBC28F2.10C|SPAC1952.05|SPCC24B10.08C|SPBP16F5.03C|SPAC3G9.07C|SPAC22E12.19|SPAC23C11.15|SPAC25H1.02|SPAC22E12.11C
16570	1.2498e-05	0.00065991	17	64	287	3400	histone modification	SPBC14C8.17C|SPBC13E7.08C|SPBC428.06C|SPAC13A11.04C|SPCC1235.09|SPBC1921.07C|SPAC4D7.10C|SPBC16A3.19|SPBC28F2.10C|SPAC1952.05|SPCC24B10.08C|SPBP16F5.03C|SPAC3G9.07C|SPAC22E12.19|SPAC23C11.15|SPAC25H1.02|SPAC22E12.11C
16481	1.9595e-05	0.00095985	24	115	287	3400	negative regulation of transcription	SPAC26F1.10C|SPBC947.08C|SPCC1753.02C|SPBC32H8.07|SPBC215.04|SPAC23H3.13C|SPCC550.12|SPBC1105.04C|SPBC106.10|SPCC1235.09|SPAC8E11.02C|SPCC188.07|SPAC1952.05|SPAC23C4.12|SPAPB1E7.02C|SPAC3G9.07C|SPAC3A11.08|SPBC25D12.02C|SPAC22E12.19|SPCC645.08C|SPAC23C11.15|SPAC22E12.11C|SPAC29B12.08|SPAC630.14C
45892	1.9595e-05	0.00095985	24	115	287	3400	negative regulation of transcription, DNA-dependent	SPAC26F1.10C|SPBC947.08C|SPCC1753.02C|SPBC32H8.07|SPBC215.04|SPAC23H3.13C|SPCC550.12|SPBC1105.04C|SPBC106.10|SPCC1235.09|SPAC8E11.02C|SPCC188.07|SPAC1952.05|SPAC23C4.12|SPAPB1E7.02C|SPAC3G9.07C|SPAC3A11.08|SPBC25D12.02C|SPAC22E12.19|SPCC645.08C|SPAC23C11.15|SPAC22E12.11C|SPAC29B12.08|SPAC630.14C
123	2.2767e-05	0.00095985	9	21	287	3400	histone acetyltransferase complex	SPBC14C8.17C|SPCC24B10.08C|SPBP16F5.03C|SPAC13A11.04C|SPBC1921.07C|SPAC4D7.10C|SPBC16A3.19|SPBC28F2.10C|SPAC1952.05
51253	2.2842e-05	0.00095985	24	116	287	3400	negative regulation of RNA metabolic process	SPAC26F1.10C|SPBC947.08C|SPCC1753.02C|SPBC32H8.07|SPBC215.04|SPAC23H3.13C|SPCC550.12|SPBC1105.04C|SPBC106.10|SPCC1235.09|SPAC8E11.02C|SPCC188.07|SPAC1952.05|SPAC23C4.12|SPAPB1E7.02C|SPAC3G9.07C|SPAC3A11.08|SPBC25D12.02C|SPAC22E12.19|SPCC645.08C|SPAC23C11.15|SPAC22E12.11C|SPAC29B12.08|SPAC630.14C
10629	2.2842e-05	0.00095985	24	116	287	3400	negative regulation of gene expression	SPAC26F1.10C|SPBC947.08C|SPCC1753.02C|SPBC32H8.07|SPBC215.04|SPAC23H3.13C|SPCC550.12|SPBC1105.04C|SPBC106.10|SPCC1235.09|SPAC8E11.02C|SPCC188.07|SPAC1952.05|SPAC23C4.12|SPAPB1E7.02C|SPAC3G9.07C|SPAC3A11.08|SPBC25D12.02C|SPAC22E12.19|SPCC645.08C|SPAC23C11.15|SPAC22E12.11C|SPAC29B12.08|SPAC630.14C
30799	2.3178e-05	0.00095985	5	6	287	3400	regulation of cyclic nucleotide metabolic process	SPCC1753.02C|SPBC32H8.07|SPCC285.09C|SPAC23H3.13C|SPCC306.09C
30802	2.3178e-05	0.00095985	5	6	287	3400	regulation of cyclic nucleotide biosynthetic process	SPCC1753.02C|SPBC32H8.07|SPCC285.09C|SPAC23H3.13C|SPCC306.09C
30808	2.3178e-05	0.00095985	5	6	287	3400	regulation of nucleotide biosynthetic process	SPCC1753.02C|SPBC32H8.07|SPCC285.09C|SPAC23H3.13C|SPCC306.09C
30814	2.3178e-05	0.00095985	5	6	287	3400	regulation of cAMP metabolic process	SPCC1753.02C|SPBC32H8.07|SPCC285.09C|SPAC23H3.13C|SPCC306.09C
30817	2.3178e-05	0.00095985	5	6	287	3400	regulation of cAMP biosynthetic process	SPCC1753.02C|SPBC32H8.07|SPCC285.09C|SPAC23H3.13C|SPCC306.09C
16272	2.3178e-05	0.00095985	5	6	287	3400	prefoldin complex	SPBC215.02|SPAC227.05|SPAC227.10|SPAC3A11.13|SPAC3H8.07C
16573	3.5707e-05	0.0014503	9	22	287	3400	histone acetylation	SPBC14C8.17C|SPCC24B10.08C|SPBP16F5.03C|SPAC13A11.04C|SPBC1921.07C|SPAC4D7.10C|SPBC16A3.19|SPBC28F2.10C|SPAC1952.05
40008	4.8368e-05	0.0016435	8	18	287	3400	regulation of growth	SPAC15A10.16|SPCC895.05|SPBC11B10.07C|SPAC688.11|SPBC21.05C|SPCC645.07|SPAC18G6.15|SPBC4F6.06
43228	4.8557e-05	0.0016435	81	647	287	3400	non-membrane-bounded organelle	SPAC15A10.16|SPAC31G5.03|SPBC25H2.15|SPBC428.06C|SPBC21C3.13|SPCC576.12C|SPCC24B10.08C|SPAC959.08|SPAC688.06C|SPAC110.02|SPAC1556.01C|SPBC11C11.02|SPAC23C11.15|SPCC1259.01C|SPAC1F5.10|SPAC8C9.07|SPAC23C11.04C|SPAC22E12.11C|SPBC4F6.06|SPCC70.06|SPAC1071.07C|SPCC1442.02|SPAC631.01C|SPAC688.11|SPAC1805.07C|SPCC550.12|SPBC1105.04C|SPBC685.06|SPBP22H7.08|SPBP16F5.03C|SPCC895.05|SPAC19B12.04|SPAC3A11.0…
43232	4.8557e-05	0.0016435	81	647	287	3400	intracellular non-membrane-bounded organelle	SPAC15A10.16|SPAC31G5.03|SPBC25H2.15|SPBC428.06C|SPBC21C3.13|SPCC576.12C|SPCC24B10.08C|SPAC959.08|SPAC688.06C|SPAC110.02|SPAC1556.01C|SPBC11C11.02|SPAC23C11.15|SPCC1259.01C|SPAC1F5.10|SPAC8C9.07|SPAC23C11.04C|SPAC22E12.11C|SPBC4F6.06|SPCC70.06|SPAC1071.07C|SPCC1442.02|SPAC631.01C|SPAC688.11|SPAC1805.07C|SPCC550.12|SPBC1105.04C|SPBC685.06|SPBP22H7.08|SPBP16F5.03C|SPCC895.05|SPAC19B12.04|SPAC3A11.0…
45761	4.9804e-05	0.0016435	4	4	287	3400	regulation of adenylate cyclase activity	SPCC1753.02C|SPBC32H8.07|SPAC23H3.13C|SPCC306.09C
30123	4.9804e-05	0.0016435	4	4	287	3400	AP-3 adaptor complex	SPAC144.06|SPAC30D11.05|SPAC23H3.06|SPBC651.11C
9756	4.9804e-05	0.0016435	4	4	287	3400	carbohydrate mediated signaling	SPCC1753.02C|SPBC32H8.07|SPAC23H3.13C|SPBC106.10
9757	4.9804e-05	0.0016435	4	4	287	3400	hexose mediated signaling	SPCC1753.02C|SPBC32H8.07|SPAC23H3.13C|SPBC106.10
10182	4.9804e-05	0.0016435	4	4	287	3400	sugar mediated signaling pathway	SPCC1753.02C|SPBC32H8.07|SPAC23H3.13C|SPBC106.10
10255	4.9804e-05	0.0016435	4	4	287	3400	glucose mediated signaling pathway	SPCC1753.02C|SPBC32H8.07|SPAC23H3.13C|SPBC106.10
51339	4.9804e-05	0.0016435	4	4	287	3400	regulation of lyase activity	SPCC1753.02C|SPBC32H8.07|SPAC23H3.13C|SPCC306.09C
34967	4.9804e-05	0.0016435	4	4	287	3400	Set3 complex	SPAC3G9.07C|SPAC22E12.19|SPCC1235.09|SPAC22E12.11C
31279	4.9804e-05	0.0016435	4	4	287	3400	regulation of cyclase activity	SPCC1753.02C|SPBC32H8.07|SPAC23H3.13C|SPCC306.09C
9892	5.1649e-05	0.0016782	28	153	287	3400	negative regulation of metabolic process	SPCC1753.02C|SPBC32H8.07|SPCC285.09C|SPBC106.10|SPCC1235.09|SPCC188.07|SPCC645.08C|SPAC1565.07C|SPAC23C11.15|SPAC22E12.11C|SPAC26F1.10C|SPBC947.08C|SPBC215.04|SPAC23H3.13C|SPCC550.12|SPBC1105.04C|SPAC8E11.02C|SPAC26A3.16|SPAC1952.05|SPAC23C4.12|SPAPB1E7.02C|SPAC3G9.07C|SPAC3A11.08|SPBC25D12.02C|SPBC3B8.10C|SPAC22E12.19|SPAC29B12.08|SPAC630.14C
48522	5.7995e-05	0.0018126	26	138	287	3400	positive regulation of cellular process	SPBC317.01|SPBC14C8.17C|SPBC146.13C|SPAC15A10.16|SPBC646.09C|SPBC32H8.07|SPAC16A10.02|SPAC13C5.01C|SPCC188.07|SPBC1289.10C|SPBC21.05C|SPAPYUG7.02C|SPAC1782.09C|SPBC725.02|SPAC688.11|SPBC215.04|SPCC645.07|SPAC23H3.13C|SPAC8E11.02C|SPAC1783.07C|SPAC19E9.02|SPCC895.05|SPAC3A11.08|SPBC25D12.02C|SPBC119.08|SPAC2F7.08C
3712	5.8063e-05	0.0018126	7	14	287	3400	transcription cofactor activity	SPBC14C8.17C|SPCC24B10.08C|SPAC1A6.01C|SPCC645.08C|SPAC16A10.02|SPAC23C11.15|SPAC4D7.10C
48518	5.8361e-05	0.0018126	28	154	287	3400	positive regulation of biological process	SPBC317.01|SPBC14C8.17C|SPBC146.13C|SPAC15A10.16|SPBC646.09C|SPBC32H8.07|SPAC16A10.02|SPAC13C5.01C|SPCC188.07|SPBC1289.10C|SPBC21.05C|SPAPYUG7.02C|SPAC1782.09C|SPBC725.02|SPAC513.03|SPAC688.11|SPBC215.04|SPCC645.07|SPAC23H3.13C|SPAC8E11.02C|SPAC1783.07C|SPAC19E9.02|SPCC895.05|SPAC3A11.08|SPBC25D12.02C|SPBC365.13C|SPBC119.08|SPAC2F7.08C
44085	6.4211e-05	0.0019654	51	357	287	3400	cellular component biogenesis	SPAC15A10.16|SPBC646.09C|SPAC31G5.03|SPBC25H2.15|SPBC21C3.13|SPBC16H5.08C|SPCC576.12C|SPAC227.05|SPAC3A11.13|SPCC1259.01C|SPAC1F5.10|SPAC8C9.07|SPAC22E12.11C|SPCC70.06|SPAC1071.07C|SPCC645.07|SPBC685.06|SPBP22H7.08|SPCC895.05|SPAC3A11.08|SPBC365.13C|SPBC119.08|SPAC18G6.15|SPAC227.10|SPAC3H8.07C|SPBC146.13C|SPAC3C7.08C|SPAC31A2.06|SPBC18H10.14|SPCC1235.09|SPBC16C6.09|SPAC24H6.07|SPAC26A3.06|SPBC13…
22627	6.6905e-05	0.0020186	13	46	287	3400	cytosolic small ribosomal subunit	SPAC1071.07C|SPAC31G5.03|SPBC685.06|SPBP22H7.08|SPBC18H10.14|SPBC21C3.13|SPAC24H6.07|SPBC1685.02C|SPAC328.10C|SPAC19B12.04|SPBC21B10.10|SPCC1259.01C|SPAC22A12.04C
31327	7.4878e-05	0.0022152	26	140	287	3400	negative regulation of cellular biosynthetic process	SPCC1753.02C|SPBC32H8.07|SPCC285.09C|SPBC106.10|SPCC1235.09|SPCC188.07|SPCC645.08C|SPAC23C11.15|SPAC22E12.11C|SPAC26F1.10C|SPBC947.08C|SPBC215.04|SPAC23H3.13C|SPCC550.12|SPBC1105.04C|SPAC8E11.02C|SPAC1952.05|SPAC23C4.12|SPAPB1E7.02C|SPAC3G9.07C|SPAC3A11.08|SPBC25D12.02C|SPBC3B8.10C|SPAC22E12.19|SPAC29B12.08|SPAC630.14C
7021	7.5519e-05	0.0022152	5	7	287	3400	tubulin complex assembly	SPBC215.02|SPAC227.05|SPAC227.10|SPAC3A11.13|SPAC3H8.07C
31324	8.4582e-05	0.0024223	27	149	287	3400	negative regulation of cellular metabolic process	SPCC1753.02C|SPBC32H8.07|SPCC285.09C|SPBC106.10|SPCC1235.09|SPCC188.07|SPCC645.08C|SPAC1565.07C|SPAC23C11.15|SPAC22E12.11C|SPAC26F1.10C|SPBC947.08C|SPBC215.04|SPAC23H3.13C|SPCC550.12|SPBC1105.04C|SPAC8E11.02C|SPAC1952.05|SPAC23C4.12|SPAPB1E7.02C|SPAC3G9.07C|SPAC3A11.08|SPBC25D12.02C|SPBC3B8.10C|SPAC22E12.19|SPAC29B12.08|SPAC630.14C
9890	8.4874e-05	0.0024223	26	141	287	3400	negative regulation of biosynthetic process	SPCC1753.02C|SPBC32H8.07|SPCC285.09C|SPBC106.10|SPCC1235.09|SPCC188.07|SPCC645.08C|SPAC23C11.15|SPAC22E12.11C|SPAC26F1.10C|SPBC947.08C|SPBC215.04|SPAC23H3.13C|SPCC550.12|SPBC1105.04C|SPAC8E11.02C|SPAC1952.05|SPAC23C4.12|SPAPB1E7.02C|SPAC3G9.07C|SPAC3A11.08|SPBC25D12.02C|SPBC3B8.10C|SPAC22E12.19|SPAC29B12.08|SPAC630.14C
30528	0.00010106	0.0028085	7	15	287	3400	transcription regulator activity	SPBC14C8.17C|SPCC24B10.08C|SPAC1A6.01C|SPCC645.08C|SPAC16A10.02|SPAC23C11.15|SPAC4D7.10C
8134	0.00010106	0.0028085	7	15	287	3400	transcription factor binding	SPBC14C8.17C|SPCC24B10.08C|SPAC1A6.01C|SPCC645.08C|SPAC16A10.02|SPAC23C11.15|SPAC4D7.10C
48519	0.00010832	0.0028673	37	236	287	3400	negative regulation of biological process	SPCC1753.02C|SPBC32H8.07|SPCC285.09C|SPBC106.10|SPCC1235.09|SPAC12B10.07|SPCC306.09C|SPCC188.07|SPCC645.08C|SPAC1565.07C|SPAC23C11.15|SPAC1782.09C|SPAC22E12.11C|SPAC631.01C|SPAC26F1.10C|SPBC725.02|SPBC947.08C|SPAC2F3.12C|SPBC215.04|SPAC23H3.13C|SPCC550.12|SPBC1105.04C|SPAC8E11.02C|SPAC26A3.16|SPAC1952.05|SPAC23C4.12|SPAC19E9.02|SPAPB1E7.02C|SPAC3G9.07C|SPAC3A11.08|SPBC25D12.02C|SPBC3B8.10C|SPAC22…
10605	0.00010853	0.0028673	26	143	287	3400	negative regulation of macromolecule metabolic process	SPCC1753.02C|SPBC32H8.07|SPBC106.10|SPCC1235.09|SPCC188.07|SPCC645.08C|SPAC1565.07C|SPAC23C11.15|SPAC22E12.11C|SPAC26F1.10C|SPBC947.08C|SPBC215.04|SPAC23H3.13C|SPCC550.12|SPBC1105.04C|SPAC8E11.02C|SPAC26A3.16|SPAC1952.05|SPAC23C4.12|SPAPB1E7.02C|SPAC3G9.07C|SPAC3A11.08|SPBC25D12.02C|SPAC22E12.19|SPAC29B12.08|SPAC630.14C
45934	0.00010861	0.0028673	25	135	287	3400	negative regulation of nucleobase, nucleoside, nucleotide and nucleic acid metabolic process	SPCC1753.02C|SPBC32H8.07|SPCC285.09C|SPBC106.10|SPCC1235.09|SPCC188.07|SPCC645.08C|SPAC23C11.15|SPAC22E12.11C|SPAC26F1.10C|SPBC947.08C|SPBC215.04|SPAC23H3.13C|SPCC550.12|SPBC1105.04C|SPAC8E11.02C|SPAC1952.05|SPAC23C4.12|SPAPB1E7.02C|SPAC3G9.07C|SPAC3A11.08|SPBC25D12.02C|SPAC22E12.19|SPAC29B12.08|SPAC630.14C
51172	0.00010861	0.0028673	25	135	287	3400	negative regulation of nitrogen compound metabolic process	SPCC1753.02C|SPBC32H8.07|SPCC285.09C|SPBC106.10|SPCC1235.09|SPCC188.07|SPCC645.08C|SPAC23C11.15|SPAC22E12.11C|SPAC26F1.10C|SPBC947.08C|SPBC215.04|SPAC23H3.13C|SPCC550.12|SPBC1105.04C|SPAC8E11.02C|SPAC1952.05|SPAC23C4.12|SPAPB1E7.02C|SPAC3G9.07C|SPAC3A11.08|SPBC25D12.02C|SPAC22E12.19|SPAC29B12.08|SPAC630.14C
44445	0.00012222	0.0031867	24	128	287	3400	cytosolic part	SPAC1071.07C|SPAC31G5.03|SPCC364.03|SPBC215.02|SPBC800.04C|SPBC839.04|SPBC685.06|SPBP22H7.08|SPBC18H10.14|SPBC21C3.13|SPAC26A3.04|SPAC24H6.07|SPAC23A1.11|SPAC959.08|SPBC1685.02C|SPAC328.10C|SPAC19B12.04|SPBC21B10.10|SPAC227.05|SPAC227.10|SPAC3A11.13|SPCC1259.01C|SPAC22A12.04C|SPAC3H8.07C
15935	0.00013684	0.0035245	13	49	287	3400	small ribosomal subunit	SPAC1071.07C|SPAC31G5.03|SPBC685.06|SPBP22H7.08|SPBC18H10.14|SPBC21C3.13|SPAC24H6.07|SPBC1685.02C|SPAC328.10C|SPAC19B12.04|SPBC21B10.10|SPCC1259.01C|SPAC22A12.04C
31981	0.0001389	0.0035343	44	302	287	3400	nuclear lumen	SPBC14C8.17C|SPBC25H2.15|SPBC428.06C|SPAC2F7.04|SPBC21C3.13|SPCC1235.09|SPAC26A3.04|SPAC4D7.10C|SPCC188.07|SPBC1347.01C|SPCC24B10.08C|SPCC1450.05C|SPAC688.06C|SPAC23C11.15|SPAC1F5.10|SPAC8C9.07|SPAC23C11.04C|SPAC1782.09C|SPAC22E12.11C|SPCC70.06|SPBC776.17|SPAC1071.07C|SPBC31F10.09C|SPBC13E7.08C|SPAC1B3.05|SPAC13A11.04C|SPBC1921.07C|SPBC16A3.19|SPAC23A1.11|SPBC28F2.10C|SPAC1952.05|SPBP16F5.03C|SPA…
5488	0.00016353	0.0041117	157	1510	287	3400	binding	SPBC27.08C|SPAC15A10.16|SPAC19G12.15C|SPAC323.04|SPBC16H5.08C|SPAC30.02C|SPAC20H4.03C|SPAC6F6.12|SPAC6G10.12C|SPAC19B12.10|SPAC688.06C|SPAC3A11.13|SPAC26F1.04C|SPAC16.03C|SPAC1556.01C|SPCC1259.01C|SPAC1F5.10|SPAC23C11.04C|SPBC651.11C|SPBC4F6.06|SPCC23B6.01C|SPAC27E2.03C|SPAPB17E12.03|SPAC1A6.01C|SPBC1105.04C|SPBC685.06|SPAC22F3.10C|SPAC1783.07C|SPBC18H10.09|SPBP16F5.03C|SPAC23C4.12|SPAC3A11.08|SP…
6338	0.0001679	0.0041719	21	107	287	3400	chromatin remodeling	SPBC14C8.17C|SPAC17A2.12|SPCC550.12|SPAC13A11.04C|SPCC1235.09|SPBC1921.07C|SPAC4D7.10C|SPBC16A3.19|SPAC31G5.19|SPBC28F2.10C|SPAC1952.05|SPCC24B10.08C|SPBP16F5.03C|SPAC3G9.07C|SPAC3A11.08|SPAC22E12.19|SPAC23C11.15|SPAC25H1.02|SPAC2F7.08C|SPAC22E12.11C|SPAC630.14C
10558	0.00017814	0.0043749	24	131	287	3400	negative regulation of macromolecule biosynthetic process	SPAC26F1.10C|SPBC947.08C|SPCC1753.02C|SPBC32H8.07|SPBC215.04|SPAC23H3.13C|SPCC550.12|SPBC1105.04C|SPBC106.10|SPCC1235.09|SPAC8E11.02C|SPCC188.07|SPAC1952.05|SPAC23C4.12|SPAPB1E7.02C|SPAC3G9.07C|SPAC3A11.08|SPBC25D12.02C|SPAC22E12.19|SPCC645.08C|SPAC23C11.15|SPAC22E12.11C|SPAC29B12.08|SPAC630.14C
16043	0.00018112	0.0043968	79	650	287	3400	cellular component organization	SPAC15A10.16|SPBC646.09C|SPBC428.06C|SPCC576.12C|SPCC24B10.08C|SPAC6F6.12|SPAC688.06C|SPAC227.05|SPAC110.02|SPAC3A11.13|SPAC1556.01C|SPAC23C11.15|SPAC22E12.11C|SPBC4F6.06|SPAC688.11|SPAPB17E12.03|SPAC1805.07C|SPCC550.12|SPBC1105.04C|SPAC13A11.04C|SPBC685.06|SPBC1921.07C|SPBC13G1.03C|SPBP16F5.03C|SPCC895.05|SPAC3A11.08|SPBC902.03|SPAC18G6.15|SPAC227.10|SPAC3H8.07C|SPAC630.14C|SPBC14C8.17C|SPBC146.…
[truncated: 205 more columns]
